# Supplementary material for: Floral Closure in Lesser Celandine (Ficaria verna) Protects Anthers from Pollen Flushing and Preserves Pollen Viability
Source: Plants (Basel). 2025 May 11;14(10):1437. doi: 10.3390/plants14101437 (PMC12115288; doi:10.3390/plants14101437)
Supplement: Supplementary file 1 [file plants-14-01437-s001.zip]

Archive with 1 entries (1 files):
- plants-3566296-supplementary.xlsx
