# Supplementary material for: Floral Closure in Lesser Celandine (Ficaria verna) Protects Anthers from Pollen Flushing and Preserves Pollen Viability
Source: Plants (Basel). 2025 May 11;14(10):1437. doi: 10.3390/plants14101437 (PMC12115288; doi:10.3390/plants14101437)
Supplement: Supplementary file 1 [file plants-14-01437-s001.zip › plants-3566296-supplementary.xlsx]

## Sheet: Data Fig1
Flower treatment	Rain	Number of pollen grains
Control	No rain	199
Control	No rain	318
Control	No rain	498
Control	No rain	334
Control	No rain	142
Control	No rain	302
Control	No rain	157
Control	No rain	338
Control	No rain	453
Control	No rain	351
Control	No rain	303
Control	No rain	423
Control	No rain	361
Control	No rain	285
Control	No rain	189
Control	No rain	268
Control	No rain	380
Control	No rain	573
Control	No rain	200
Control	No rain	109
Control	No rain	313
Control	No rain	319
Control	No rain	495
Control	No rain	291
Control	No rain	258
Control	No rain	269
Control	No rain	151
Control	No rain	554
Control	No rain	620
Control	No rain	619
Control	No rain	212
Control	No rain	248
Control	No rain	409
Control	No rain	341
Control	No rain	180
Control	No rain	149
Control	No rain	861
Control	No rain	248
Control	No rain	164
Control	No rain	373
Control	No rain	178
Control	No rain	157
Control	No rain	312
Control	No rain	331
Control	No rain	230
Control	No rain	216
Control	No rain	442
Control	No rain	98
Control	No rain	172
Control	No rain	577
Control	No rain	323
Control	No rain	347
Control	No rain	201
Control	No rain	271
Control	No rain	366
Control	No rain	291
Control	No rain	219
Control	No rain	216
Control	No rain	243
Control	No rain	233
Control	No rain	465
Control	No rain	139
Control	No rain	277
Control	No rain	115
Control	No rain	236
Control	No rain	305
Control	No rain	281
Control	No rain	288
Wire	Rain	269
Wire	Rain	56
Wire	Rain	96
Wire	Rain	87
Wire	Rain	163
Wire	Rain	64
Wire	Rain	288
Wire	Rain	109
Wire	Rain	147
Wire	Rain	226
Wire	Rain	167
Wire	Rain	93
Wire	Rain	78
Wire	Rain	43
Wire	Rain	37
Wire	Rain	139
Wire	Rain	119
Wire	Rain	30
Wire	Rain	117
Wire	Rain	71
Wire	Rain	209
Wire	Rain	103
Wire	Rain	107
Wire	Rain	151
Wire	Rain	228
Wire	Rain	142
Wire	Rain	103
Wire	Rain	134
Wire	Rain	50
Wire	Rain	73
Wire	Rain	59
Wire	Rain	41
Wire	Rain	48
Wire	Rain	39
Wire	Rain	90
Wire	Rain	42
Wire	Rain	273
Wire	Rain	166
Wire	Rain	271
Wire	Rain	51
Wire	Rain	123
Wire	Rain	64
Wire	Rain	174
Wire	Rain	98
Wire	Rain	86
Wire	Rain	48
Wire	Rain	294
Wire	Rain	79
Wire	Rain	116
Wire	Rain	80
Wire	Rain	65
Wire	Rain	135
Wire	Rain	160
Wire	Rain	55
Wire	Rain	70
Wire	Rain	89
Wire	Rain	63
Wire	Rain	106
Wire	Rain	68
Wire	Rain	154
Wire	Rain	59
Wire	Rain	49
Wire	Rain	79
Wire	Rain	58
Wire	Rain	43
Wire	Rain	184
Wire	Rain	41
Wire	Rain	126
Wire	Rain	50
Wire	Rain	87
Wire	Rain	49
Wire	Rain	265
Wire	Rain	312
Control	Rain	205
Control	Rain	249
Control	Rain	285
Control	Rain	224
Control	Rain	207
Control	Rain	197
Control	Rain	244
Control	Rain	130
Control	Rain	596
Control	Rain	240
Control	Rain	220
Control	Rain	189
Control	Rain	86
Control	Rain	80
Control	Rain	156
Control	Rain	489
Control	Rain	244
Control	Rain	294
Control	Rain	147
Control	Rain	95
Control	Rain	1251
Control	Rain	536
Control	Rain	269
Control	Rain	221
Control	Rain	203
Control	Rain	346
Control	Rain	149
Control	Rain	332
Control	Rain	302
Control	Rain	658
Control	Rain	152
Control	Rain	179
Control	Rain	145
Control	Rain	203
Control	Rain	161
Control	Rain	277
Control	Rain	108
Control	Rain	269
Control	Rain	476
Control	Rain	145
Control	Rain	398
Control	Rain	144
Control	Rain	311
Control	Rain	104
Control	Rain	85
Control	Rain	147
Control	Rain	94
Control	Rain	213
Control	Rain	447
Control	Rain	295
Control	Rain	140
Control	Rain	200
Control	Rain	152
Control	Rain	96
Control	Rain	162
Control	Rain	150
Control	Rain	270
Control	Rain	96
Control	Rain	135
Control	Rain	155
Control	Rain	229
Control	Rain	93
Control	Rain	182
Control	Rain	87
Control	Rain	217
Control	Rain	141
Control	Rain	232
Control	Rain	117
Control	Rain	228
Control	Rain	211
Control	Rain	506
Control	Rain	122
Control	Rain	430
Control	Rain	176
Control	Rain	245
Control	Rain	248
Control	Rain	177
Control	Rain	85
Control	Rain	82
Control	Rain	167
Control	Rain	180
Control	Rain	85
Control	Rain	131
Control	Rain	77
Control	Rain	118
Control	Rain	77
Control	Rain	134
Control	Rain	125
Control	Rain	145
Control	Rain	250
Control	Rain	216
Control	Rain	319
Control	Rain	131
Control	Rain	75
Wire	No rain	174
Wire	No rain	267
Wire	No rain	412
Wire	No rain	657
Wire	No rain	728
Wire	No rain	728
Wire	No rain	145
Wire	No rain	373
Wire	No rain	262
Wire	No rain	91
Wire	No rain	85
Wire	No rain	81
Wire	No rain	110
Wire	No rain	230
Wire	No rain	280
Wire	No rain	328
Wire	No rain	192
Wire	No rain	195
Wire	No rain	49
Wire	No rain	104
Wire	No rain	240
Wire	No rain	250
Wire	No rain	406
Wire	No rain	91
Wire	No rain	476
Wire	No rain	809
Wire	No rain	447
Wire	No rain	220
Wire	No rain	374
Wire	No rain	243
Wire	No rain	86
Wire	No rain	146
Wire	No rain	101
Wire	No rain	172
Wire	No rain	51
Wire	No rain	151
Wire	No rain	168
Wire	No rain	224
Wire	No rain	101
Wire	No rain	35
Wire	No rain	301
Wire	No rain	47
Wire	No rain	52
Wire	No rain	278
Wire	No rain	137
Wire	No rain	131
Wire	No rain	227
Wire	No rain	35
Wire	No rain	99
Wire	No rain	65
Wire	No rain	94
Wire	No rain	60
Wire	No rain	103
Wire	No rain	83
Wire	No rain	182
Wire	No rain	210
Wire	No rain	84
Wire	No rain	86
Wire	No rain	223
Wire	No rain	121
Wire	No rain	177
Wire	No rain	335

## Sheet: Data Fig2
Rain treatment	Number of pollen grains
Exposed	89
Exposed	173
Exposed	117
Exposed	222
Exposed	187
Exposed	112
Exposed	128
Exposed	100
Exposed	160
Exposed	118
Exposed	93
Exposed	93
Exposed	68
Exposed	197
Exposed	112
Exposed	181
Exposed	94
Exposed	182
Exposed	241
Exposed	102
Exposed	99
Exposed	145
Exposed	129
Exposed	128
Exposed	101
Exposed	116
Exposed	83
Exposed	171
Exposed	110
Exposed	77
Exposed	83
Exposed	54
Exposed	43
Exposed	79
Exposed	74
Exposed	192
Exposed	165
Exposed	82
Exposed	126
Exposed	113
Exposed	227
Exposed	60
Exposed	117
Exposed	34
Exposed	98
Exposed	132
Exposed	193
Exposed	140
Exposed	241
Exposed	158
Exposed	58
Exposed	192
Exposed	133
Exposed	86
Exposed	136
Exposed	115
Exposed	79
Exposed	67
Exposed	97
Exposed	55
Exposed	185
Exposed	178
Exposed	82
Exposed	285
Exposed	244
Exposed	191
Exposed	28
Exposed	230
Exposed	112
Exposed	257
Exposed	168
Exposed	62
Exposed	112
Exposed	153
Exposed	138
Exposed	112
Exposed	143
Exposed	114
Exposed	109
Exposed	47
Exposed	108
Exposed	134
Exposed	213
Exposed	100
Unexposed	25
Unexposed	86
Unexposed	60
Unexposed	166
Unexposed	57
Unexposed	181
Unexposed	174
Unexposed	118
Unexposed	104
Unexposed	94
Unexposed	144
Unexposed	84
Unexposed	232
Unexposed	212
Unexposed	213
Unexposed	292
Unexposed	156
Unexposed	207
Unexposed	92
Unexposed	85
Unexposed	179
Unexposed	106
Unexposed	213
Unexposed	322
Unexposed	247
Unexposed	88
Unexposed	247
Unexposed	84
Unexposed	155
Unexposed	213
Unexposed	161
Unexposed	237
Unexposed	159
Unexposed	150
Unexposed	74
Unexposed	127
Unexposed	230
Unexposed	227
Unexposed	411
Unexposed	167
Unexposed	158
Unexposed	68
Unexposed	187
Unexposed	207
Unexposed	299
Unexposed	108
Unexposed	116
Unexposed	38
Unexposed	133
Unexposed	150
Unexposed	63
Unexposed	220
Unexposed	183
Unexposed	105
Unexposed	126
Unexposed	169
Unexposed	99
Unexposed	122
Unexposed	134
Unexposed	105
Unexposed	321
Unexposed	94
Unexposed	141
Unexposed	56
Unexposed	108
Unexposed	142
Unexposed	505
Unexposed	364
Unexposed	49
Unexposed	178
Unexposed	256
Unexposed	61
Unexposed	88
Unexposed	191
Unexposed	144
Unexposed	151
Unexposed	117
Unexposed	98
Unexposed	102
Unexposed	222
Unexposed	126
Unexposed	72
Unexposed	107
Unexposed	176
Unexposed	113
Unexposed	141
Unexposed	172
Unexposed	281
Unexposed	107
Unexposed	204
Unexposed	120
Unexposed	217
Unexposed	153
Unexposed	262
Unexposed	151
Unexposed	193
Unexposed	105
Unexposed	150
Unexposed	223
Unexposed	95
Unexposed	154
Unexposed	189
Unexposed	396
Unexposed	155
Unexposed	229

## Sheet: DataFig3
Flower treatment	Proportion of viable pollen
Wire	0.2
Wire	0.392857
Wire	0.47619
Wire	0.325
Wire	0.483516
Wire	0.1
Wire	0.16092
Wire	0.04
Wire	0.080645
Wire	0.298507
Wire	0.056604
Wire	0
Wire	0.019608
Wire	0.134328
Wire	0.034483
Wire	0.12963
Wire	0.337662
Wire	0
Wire	0.402597
Wire	0.276596
Wire	0.222222
Wire	0.037037
Wire	0
Wire	0.4375
Wire	0.056604
Wire	0.25
Wire	0.309091
Wire	0.014085
Wire	0
Wire	0
Control	0.943396
Control	0.652174
Control	0.157895
Control	0.132353
Control	0.283333
Control	0
Control	0.158537
Control	0.047619
Control	0.509091
Control	0.019608
Control	0.255319
Control	0.177419
Control	0.441558
Control	0.217391
Control	0.128571
Control	0.252525
Control	0.173228
Control	0.056604
Control	0.372727
Control	0.598131
Control	0.47541
Control	0.441558
Control	0.525862
Control	0.40458
Control	0.593123
Control	0.392857
Control	0.147208
Control	0.411765
Control	0.380805
Control	0.262248
